# Supplementary material for: Integration of Metabolomics and Transcriptomics Reveal the Mechanism Underlying Accumulation of Flavonols in Albino Tea Leaves
Source: Molecules. 2022 Sep 7;27(18):5792. doi: 10.3390/molecules27185792 (PMC9501457; doi:10.3390/molecules27185792)
Supplement: Supplementary file 1 [file molecules-27-05792-s001.zip]

Archive with 1 entries (1 files):
- molecules-1791681-supplementary.pdf
